# Supplementary material for: Optimized Methods to Quantify Tumor Treating Fields (TTFields)-Induced Permeabilization of Glioblastoma Cell Membranes
Source: Methods Protoc. 2025 Jan 22;8(1):10. doi: 10.3390/mps8010010 (PMC11858626; doi:10.3390/mps8010010)
Supplement: Supplementary file 1 [file mps-08-00010-s001.zip]

Archive with 1 entries (1 files):
- mps-3395135-supplementary.pdf
